# Supplementary material for: Bacteriophage Encapsulation in pH-Responsive Core-Shell Capsules as an Animal Feed Additive
Source: Viruses. 2021 Jun 11;13(6):1131. doi: 10.3390/v13061131 (PMC8231228; doi:10.3390/v13061131)
Supplement: Supplementary file 1 [file viruses-13-01131-s001.zip]

Archive with 1 entries (1 files):
- viruses-1251468-supplementary.pdf
